# Supplementary material for: Digital Patient-Reported Outcome Measures for Monitoring of Patients on Cancer Treatment: Cross-sectional Questionnaire Study
Source: JMIR Form Res. 2021 Aug 13;5(8):e18502. doi: 10.2196/18502 (PMC8398740; doi:10.2196/18502)
Supplement: Multimedia Appendix 3 [file formative_v5i8e18502_app3.xlsx]

## Sheet: Sheet1
Fatigue		Absolute numbers	Percentage of n
	Patient scored 2 grade higher	1	1.11111
	Patient scored 1 grade higher	14	15.5556
	No difference	62	68.8889
	Clinician scored 1 grade higher	13	14.4444
	Clinician scored 2 grade higher	0	0
	n	90
Vomiting
	Patient scored 2 grade higher	0	0
	Patient scored 1 grade higher	2	2.5641
	No difference	74	94.8718
	Clinician scored 1 grade higher	2	2.5641
	Clinician scored 2 grade higher	0	0
	n	78
Nausea
	Patient scored 2 grade higher	3	3.48837
	Patient scored 1 grade higher	10	11.6279
	No difference	68	79.0698
	Clinician scored 1 grade higher	4	4.65116
	Clinician scored 2 grade higher	1	1.16279
	n	86
Anorexia
	Patient scored 2 grade higher	3	4.28571
	Patient scored 1 grade higher	7	10
	No difference	56	80
	Clinician scored 1 grade higher	3	4.28571
	Clinician scored 2 grade higher	1	1.42857
	n	70
Diarrhoea	Patient scored 2 grade higher	1	1.40845
	Patient scored 1 grade higher	11	15.493
	No difference	56	78.8732
	Clinician scored 1 grade higher	3	4.22535
	Clinician scored 2 grade higher	0	0
	n	71
Constipation	Patient scored 2 grade higher	2	4.65116
	Patient scored 1 grade higher	5	8.92857
	No difference	47	83.9286
	Clinician scored 1 grade higher	2	3.57143
	Clinician scored 2 grade higher	0	0
	n	56
Shortness of breath	Patient scored 2 grade higher	2	3.33333
	Patient scored 1 grade higher	5	8.33333
	No difference	48	80
	Clinician scored 1 grade higher	5	8.33333
	Clinician scored 2 grade higher	0	0
	n	60
RT skin reaction	Patient scored 2 grade higher	1	2.77778
	Patient scored 1 grade higher	5	13.8889
	No difference	27	75
	Clinician scored 1 grade higher	3	8.33333
	Clinician scored 2 grade higher	0	0
	n	36
Cough	Patient scored 3 higher	1	2.38095
	Patient scored 2 grade higher	1	2.38095
	Patient scored 1 grade higher	7	16.6667
	No difference	32	76.1905
	Clinician scored 1 grade higher	1	2.38095
	Clinician scored 2 grade higher	0	0
	n	42
